# Supplementary material for: Practical Guidance in Genome-Wide RNA:DNA Triple Helix Prediction
Source: Int J Mol Sci. 2020 Jan 28;21(3):830. doi: 10.3390/ijms21030830 (PMC7037363; doi:10.3390/ijms21030830)
Supplement: Supplementary file 1 [file ijms-21-00830-s001.zip]

Archive with 10 entries (9 files):
- supplementary/
- supplementary/figS2.jpg
- supplementary/figS1.png
- supplementary/figS3.jpg
- supplementary/figS4.jpg
- supplementary/figS5.jpg
- supplementary/TableS1.txt
- supplementary/TableS2.txt
- supplementary/TableS3.txt
- supplementary/supplementary_caption.txt
