# Supplementary material for: Practical Guidance in Genome-Wide RNA:DNA Triple Helix Prediction
Source: Int J Mol Sci. 2020 Jan 28;21(3):830. doi: 10.3390/ijms21030830 (PMC7037363; doi:10.3390/ijms21030830)
Supplement: Supplementary file 1 [file ijms-21-00830-s001.zip › supplementary/TableS1.txt]

lncRNA	length	Error-rate	g30%	g40%	g50%	g60%	g70%	g80%	Structure
DACOR1	10	0%	0.48808240686024	0.488801640688148	0.491198112806622	0.496111732799927	0.500047148098339	na	entire_lncRNA
DACOR1	11	0%	0.499920912029475	0.499125113907329	0.500153831396146	0.502036061028761	0.502683588685663	na	entire_lncRNA
DACOR1	12	0%	0.501603805247217	0.50160382256232	0.501817750661994	0.502583212723385	na	na	entire_lncRNA
DACOR1	10	10%	0.637054820511458	0.659920989613505	0.692023377956863	0.72076868967083	0.722356222431445	na	entire_lncRNA
DACOR1	11	10%	0.655067655553069	0.666335434205515	0.68529843120484	0.704139059896472	0.697772789322664	na	entire_lncRNA
DACOR1	12	10%	0.653661135499396	0.658887367003319	0.66897193725089	0.687563587436057	0.499875091010115	na	entire_lncRNA
DACOR1	10	20%	0.546681429408196	0.608301473043629	0.684140837712322	0.740175636639503	0.742282179414116	na	entire_lncRNA
DACOR1	11	20%	0.568587077792057	0.619086460239936	0.690368760920995	0.722163507188346	0.717438059078747	na	entire_lncRNA
DACOR1	12	20%	0.558169866169879	0.594750088917538	0.656176660392504	0.704116410195534	0.498504004459891	na	entire_lncRNA
HOTAIR	10	0%	0.555162057368713	0.552526349852071	0.551590236686391	0.548582539755917	0.512555184448965	na	entire_lncRNA
HOTAIR	11	0%	0.530961798492973	0.526862691845414	0.523990066799186	0.512570352949334	na	na	entire_lncRNA
HOTAIR	12	0%	0.516212959966716	0.514415131518121	0.513797556860207	0.502999029215976	na	na	entire_lncRNA
HOTAIR	10	10%	0.60781336677145	0.607927491678994	0.598327997873521	0.576236160549186	0.561605780787722	0.510186009153107	entire_lncRNA
HOTAIR	11	10%	0.589727458163831	0.584778915495562	0.575964572161612	0.548377403846154	0.529554017196746	0.508374456823225	entire_lncRNA
HOTAIR	12	10%	0.563014284393491	0.556866707886465	0.555646004761464	0.516502606092826	0.501147027551775	na	entire_lncRNA
HOTAIR	10	20%	0.633093478411612	0.637183917344675	0.62033099112426	0.608681582840237	0.591300648345044	0.517328205898669	entire_lncRNA
HOTAIR	11	20%	0.623813967732988	0.628669332470414	0.61697875254253	0.595032099436021	0.559544309356509	0.510810084596893	entire_lncRNA
HOTAIR	12	20%	0.611229890902367	0.614319208811021	0.61158743412537	0.567650067030326	0.515937037721894	na	entire_lncRNA
MEG	10	0%	0.598235642658688	0.598235642658688	0.596062413784716	0.578982309751211	0.511539334423421	na	entire_lncRNA
MEG	11	0%	0.515458053573205	0.515458053573205	0.510296291478007	0.500440916764107	na	na	entire_lncRNA
MEG	12	0%	0.501911970111141	0.501911970111141	0.501911970111141	na	na	na	entire_lncRNA
MEG	10	10%	0.80250392293876	0.806940734433686	0.812181327495298	0.64693702637044	0.583461155051314	na	entire_lncRNA
MEG	11	10%	0.657184110706634	0.655176052507007	0.640508688890637	0.593452130712519	0.522580138179886	na	entire_lncRNA
MEG	12	10%	0.627844741903131	0.624766374271511	0.617717808250718	0.516914987456723	0.50419219314197	na	entire_lncRNA
MEG	10	20%	0.802069140838111	0.807782081346979	0.803691440147194	0.664731986399267	0.604060143158593	na	entire_lncRNA
MEG	11	20%	0.80132033321328	0.804993254683269	0.806392899249308	0.634918863611912	0.551199609095349	na	entire_lncRNA
MEG	12	20%	0.800315254620776	0.804492614211421	0.805598563116837	0.592639747633578	0.517555351110052	na	entire_lncRNA
TERC	10	0%	0.52358014689506	0.52358014689506	0.523582423760206	0.517219413628569	0.517219413628569	na	entire_lncRNA
TERC	11	0%	0.500227893502324	0.500227893502324	na	na	na	na	entire_lncRNA
TERC	12	0%	na	na	na	na	na	na	entire_lncRNA
TERC	10	10%	0.707519285047785	0.71983257175644	0.728021627735033	0.719892598201194	0.717295419526892	0.56711339450787	entire_lncRNA
TERC	11	10%	0.57275567332698	0.571489425824287	0.567928926205559	0.563719416526398	0.562899538086158	0.544695276788147	entire_lncRNA
TERC	12	10%	0.518904914799706	0.518904914799706	0.518207987077341	0.515674457133253	0.51361565357207	na	entire_lncRNA
TERC	10	20%	0.838129687754854	0.848008074177783	0.857723561248914	0.858460437605202	0.860065006569791	0.684383644325514	entire_lncRNA
TERC	11	20%	0.786042257789156	0.796316094290367	0.801915112671707	0.799098733980184	0.769290325972573	0.646937699173953	entire_lncRNA
TERC	12	20%	0.692795315619047	0.697039185263135	0.69927858562793	0.690820342092779	0.618767185157157	na	entire_lncRNA
DACOR1	10	0%	0.495495275858872	0.496090165292937	0.495104882740424	0.496533181792705	0.498231486689062	na	RNAplfold_0.8
DACOR1	11	0%	0.50004166353941	0.49890380864611	0.49886728274517	0.499514874406114	na	na	RNAplfold_0.8
DACOR1	12	0%	0.499626864783043	0.499626866019836	0.499614545705533	0.499825935596601	na	na	RNAplfold_0.8
DACOR1	10	10%	0.467027364156431	0.482373593845805	0.495646143280392	0.51621515660377	0.512779034364017	na	RNAplfold_0.8
DACOR1	11	10%	0.481406594187051	0.483344442404636	0.490525903397744	0.500446745430915	0.50179339047622	na	RNAplfold_0.8
DACOR1	12	10%	0.492767699699594	0.493909678370233	0.495072283348326	0.499400141749721	0.499713976448698	na	RNAplfold_0.8
DACOR1	10	20%	0.47406610108288	0.537532772334421	0.6177770868818	0.673889380171617	0.708214621784758	na	RNAplfold_0.8
DACOR1	11	20%	0.438830693545159	0.459719557019874	0.485928128510573	0.485928128510573	0.499693284282012	na	RNAplfold_0.8
DACOR1	12	20%	0.460396307623757	0.473528344686916	0.487149216486418	0.49654698935069	0.49654698935069	na	RNAplfold_0.8
HOTAIR	10	0%	0.540813378328402	0.53775006356324	0.536913629114275	0.530692377034024	0.510799972263314	na	RNAplfold_0.8
HOTAIR	11	0%	0.518986628605769	0.515500762758876	0.512507512019231	0.504202396911982	na	na	RNAplfold_0.8
HOTAIR	12	0%	0.504800469212278	0.502999029215976	0.501798550758136	0.501201923076923	na	na	RNAplfold_0.8
HOTAIR	10	10%	0.589598887065459	0.590183235484467	0.583842802329882	0.568323259522929	0.537971812592456	na	RNAplfold_0.8
HOTAIR	11	10%	0.566908977440828	0.560201611039201	0.55227643075074	0.527915819156805	0.511834319526627	na	RNAplfold_0.8
HOTAIR	12	10%	0.53614798100037	0.531921747873521	0.535345495099852	0.513059356508876	na	na	RNAplfold_0.8
HOTAIR	10	20%	0.623124162120932	0.622159878883136	0.610086474898299	0.601841311482988	0.574589294794749	na	RNAplfold_0.8
HOTAIR	11	20%	0.612215121116864	0.608171632303994	0.594163883367234	0.574496116863905	0.531686274963018	na	RNAplfold_0.8
HOTAIR	12	20%	0.590199126294379	0.585993840144231	0.573909601516272	0.543773402829142	na	na	RNAplfold_0.8
MEG	10	0%	0.5851284202534	0.5851284202534	0.583532390720113	0.57778218781098	0.509701780917687	na	RNAplfold_0.8
MEG	11	0%	0.500440916764107	0.500440916764107	0.500440916764107	0.500440916764107	na	na	RNAplfold_0.8
MEG	12	0%	na	na	na	na	na	na	RNAplfold_0.8
MEG	10	10%	0.816886603548229	0.819349741253528	0.819442983810288	0.644436485611217	0.547103363388207	na	RNAplfold_0.8
MEG	11	10%	0.641286189862013	0.639112614763649	0.628484131800356	0.584370264569966	na	na	RNAplfold_0.8
MEG	12	10%	0.612241198348406	0.608449565189769	0.605998069279674	0.509923158958284	na	na	RNAplfold_0.8
MEG	10	20%	0.81532623512739	0.821132385734482	0.821192758612959	0.663408857424016	na	na	RNAplfold_0.8
MEG	11	20%	0.813123263414183	0.818216927499141	0.816120830928156	0.62539168798327	0.527857387749075	na	RNAplfold_0.8
MEG	12	20%	0.807708800790361	0.809790626424659	0.809857837234893	0.540626889898306	na	na	RNAplfold_0.8
TERC	10	0%	0.52358014689506	0.52358014689506	0.523582423760206	0.517219413628569	0.517219413628569	na	RNAplfold_0.8
TERC	11	0%	0.500227893502324	0.500227893502324	na	na	na	na	RNAplfold_0.8
TERC	12	0%	na	na	na	na	na	na	RNAplfold_0.8
TERC	10	10%	0.697620613826284	0.710643144027866	0.717546806137766	0.708335127227085	0.70595145640714	0.560000260804553	RNAplfold_0.8
TERC	11	10%	0.565192651769621	0.562752473296512	0.561761209007113	0.558707829352683	0.557876773574455	0.538114515553473	RNAplfold_0.8
TERC	12	10%	0.517085699548187	0.517085699548187	0.517075350161161	0.515674457133253	0.51361565357207	na	RNAplfold_0.8
TERC	10	20%	0.835102699037341	0.845114075083561	0.853360984135632	0.854187589677439	0.855401986751129	0.654185271414745	RNAplfold_0.8
TERC	11	20%	0.77929280154595	0.785532757465841	0.784702633132445	0.78472033058426	0.747933537892418	0.607253906065652	RNAplfold_0.8
TERC	12	20%	0.684101934010652	0.686526795390963	0.685948264656181	0.680317059681189	0.608960519986322	na	RNAplfold_0.8
DACOR1	10	0%	na	na	na	na	na	na	RNAplfold_0.6
DACOR1	11	0%	na	na	na	na	na	na	RNAplfold_0.6
DACOR1	12	0%	na	na	na	na	na	na	RNAplfold_0.6
DACOR1	10	10%	0.476114891804454	0.481807036558501	0.491302803321573	0.496159621428125	0.496159621428125	na	RNAplfold_0.6
DACOR1	11	10%	0.495466006532151	0.497026327371341	0.49855715007709	na	na	na	RNAplfold_0.6
DACOR1	12	10%	0.49899230521082	0.499166518029389	0.499427921977569	na	na	na	RNAplfold_0.6
DACOR1	10	20%	0.426801773567961	0.482544381675127	0.538602440042236	0.47998210940464	0.493209574330148	na	RNAplfold_0.6
DACOR1	11	20%	0.461452610854709	0.483382377940493	0.495380564846357	na	na	na	RNAplfold_0.6
DACOR1	12	20%	0.486586471613794	0.492642371746052	0.497010917238717	na	na	na	RNAplfold_0.6
HOTAIR	10	0%	0.529424723788831	0.528762365939349	0.529519346338757	0.523731479983358	0.510799972263314	na	RNAplfold_0.6
HOTAIR	11	0%	0.510160006009615	0.510169396033654	0.507769883737056	0.504202396911982	na	na	RNAplfold_0.6
HOTAIR	12	0%	0.502399512296598	0.502399512296598	0.501798550758136	0.501201923076923	na	na	RNAplfold_0.6
HOTAIR	10	10%	0.575615696653107	0.58030204095784	0.570475741956361	0.551686303855399	0.532040206638314	na	RNAplfold_0.6
HOTAIR	11	10%	0.535249427930843	0.538137221477441	0.535904562684911	0.519115199704142	0.506531122873521	na	RNAplfold_0.6
HOTAIR	12	10%	0.520638550526997	0.524604029909394	0.525462855954142	0.510729908237796	na	na	RNAplfold_0.6
HOTAIR	10	20%	0.622811402089497	0.621961243759245	0.603258482803254	0.581483739367604	0.546552127634985	na	RNAplfold_0.6
HOTAIR	11	20%	0.604940741725222	0.599399182923447	0.573532555935651	0.545488887990015	0.511744753143491	na	RNAplfold_0.6
HOTAIR	12	20%	0.585720807137574	0.575518907174556	0.557923446745562	0.528948721801035	na	na	RNAplfold_0.6
MEG	10	0%	0.512858957876696	0.512858957876696	0.510292666941396	na	na	na	RNAplfold_0.6
MEG	11	0%	na	na	na	na	na	na	RNAplfold_0.6
MEG	12	0%	na	na	na	na	na	na	RNAplfold_0.6
MEG	10	10%	0.814537752351058	0.815780416613543	0.815535235645948	0.570435230461237	0.523345304907272	na	RNAplfold_0.6
MEG	11	10%	0.585132033970499	0.582561144742483	0.569869716193806	0.521937632263128	na	na	RNAplfold_0.6
MEG	12	10%	0.554823994233287	0.551997158622965	0.551997158622965	na	na	na	RNAplfold_0.6
MEG	10	20%	0.825954923661416	0.827289835085532	0.825936865895434	0.640653215935566	0.575144066133706	na	RNAplfold_0.6
MEG	11	20%	0.815546098436269	0.816139894908779	0.812795670221612	0.568402309022409	na	na	RNAplfold_0.6
MEG	12	20%	0.806160323013509	0.80602164932472	0.805060000254475	0.516683384977029	na	na	RNAplfold_0.6
TERC	10	0%	0.52358014689506	0.52358014689506	0.523582423760206	0.517219413628569	0.517219413628569	na	RNAplfold_0.6
TERC	11	0%	0.500227893502324	0.500227893502324	na	na	na	na	RNAplfold_0.6
TERC	12	0%	na	na	na	na	na	na	RNAplfold_0.6
TERC	10	10%	0.68656498462909	0.687521992447431	0.691642911373645	0.679406520610597	0.679406520610597	0.545637381489169	RNAplfold_0.6
TERC	11	10%	0.529424756230538	0.526944629123506	0.521726364690872	0.521039889849404	0.521039889849404	na	RNAplfold_0.6
TERC	12	10%	0.507295179421113	0.507295179421113	0.5072900047276	0.506602494947429	0.506602494947429	na	RNAplfold_0.6
TERC	10	20%	0.825339397798147	0.838228938376438	0.845308747053529	0.842328951540858	0.837848598403214	0.646351613386642	RNAplfold_0.6
TERC	11	20%	0.686480016161603	0.693505594050676	0.686234011231983	0.684663802232321	0.605932910305588	na	RNAplfold_0.6
TERC	12	20%	0.627687425329173	0.627921217982101	0.625662050288086	0.62224737353256	0.564641029441108	na	RNAplfold_0.6
DACOR1	10	0%	0.498035426848266	0.499419280813492	0.498318875087169	0.498642020055281	na	na	Raccess_0.99
DACOR1	11	0%	0.500580429776927	0.49944018880057	0.49944018880057	0.499751257411816	na	na	Raccess_0.99
DACOR1	12	0%	0.499850775967289	0.499850775967289	0.499850775967289	0.499888098981372	na	na	Raccess_0.99
DACOR1	10	10%	0.455455626288583	0.481951980359548	0.493241585627135	0.507176408074965	0.495263653269749	na	Raccess_0.99
DACOR1	11	10%	0.48811827664245	0.488331195828165	0.49330947041671	0.497645449910691	0.499738836608075	na	Raccess_0.99
DACOR1	12	10%	0.495925636564213	0.496299151785845	0.497109753084409	0.499490172556252	na	na	Raccess_0.99
DACOR1	10	20%	0.471233566642949	0.557198194216053	0.631021353641349	0.650950669135638	0.494101840457626	na	Raccess_0.99
DACOR1	11	20%	0.443009286172077	0.460924513194331	0.488357907466789	0.492285359363733	0.497391376125919	na	Raccess_0.99
DACOR1	12	20%	0.464425402886692	0.475475317345475	0.484924921115899	0.495735195783594	0.499776198271942	na	Raccess_0.99
HOTAIR	10	0%	0.544669788970044	0.542309281388683	0.539989945451183	0.541170921551405	0.512555184448965	na	Raccess_0.99
HOTAIR	11	0%	0.519001074796598	0.514878131934172	0.513117863581731	0.508993476100222	na	na	Raccess_0.99
HOTAIR	12	0%	0.504789634569157	0.502986027644231	0.502388677653476	0.502397345367973	na	na	Raccess_0.99
HOTAIR	10	10%	0.588463416466346	0.582037750785873	0.58053101308247	0.575928456684541	0.556130674463757	0.510186009153107	Raccess_0.99
HOTAIR	11	10%	0.564901679225222	0.549918812407544	0.551257251987796	0.537596211630917	0.518634863859098	0.508374456823225	Raccess_0.99
HOTAIR	12	10%	0.539000381379438	0.532968374399039	0.53854388174926	0.51297484629253	0.499988443047337	na	Raccess_0.99
HOTAIR	10	20%	0.632249098557692	0.630296695867234	0.614787265393861	0.60208617441753	0.590696797568417	0.517328205898669	Raccess_0.99
HOTAIR	11	20%	0.626558743990385	0.620131633690828	0.609651644554364	0.578303410456731	0.551306369036612	0.510810084596893	Raccess_0.99
HOTAIR	12	20%	0.613810702893861	0.608076287444527	0.598218929132766	0.551266642011834	0.511299810465976	na	Raccess_0.99
MEG	10	0%	0.533026918254084	0.533026918254084	0.527537671161438	0.507415347486813	0.50286673797158	na	Raccess_0.99
MEG	11	0%	0.513907844674389	0.513907844674389	0.508604292870868	0.500440916764107	na	na	Raccess_0.99
MEG	12	0%	0.501911970111141	0.501911970111141	0.501911970111141	na	na	na	Raccess_0.99
MEG	10	10%	0.642232713254102	0.619460831677732	0.613600551050743	0.58876296491336	0.556052636407867	na	Raccess_0.99
MEG	11	10%	0.571098823607414	0.569433495098025	0.550800877609591	0.520742963357082	na	na	Raccess_0.99
MEG	12	10%	0.533789877800966	0.533779491069185	0.51956969544631	na	na	na	Raccess_0.99
MEG	10	20%	0.712452181001612	0.702284998763546	0.693047883439404	0.658902930884696	0.592880157196261	na	Raccess_0.99
MEG	11	20%	0.67615984738775	0.67044804292767	0.635938115765492	0.582592510508559	0.541262547063797	na	Raccess_0.99
MEG	12	20%	0.636981170846071	0.625218186284476	0.60806897802609	0.526289900089161	0.511930697821323	na	Raccess_0.99
TERC	10	0%	0.52358014689506	0.52358014689506	0.523582423760206	0.517219413628569	0.517219413628569	na	Raccess_0.99
TERC	11	0%	0.500227893502324	0.500227893502324	na	na	na	na	Raccess_0.99
TERC	12	0%	na	na	na	na	na	na	Raccess_0.99
TERC	10	10%	0.695782045221026	0.708618079468389	0.71729055531499	0.707101169811914	0.706020693806347	0.560000260804553	Raccess_0.99
TERC	11	10%	0.565625152653459	0.563801383671648	0.560216873475018	0.555380501423662	0.555377500101424	0.538114515553473	Raccess_0.99
TERC	12	10%	0.516838452692124	0.516838452692124	0.516142456414591	0.513619793326881	0.51361565357207	na	Raccess_0.99
TERC	10	20%	0.823033657862512	0.838082805031624	0.852396835240242	0.851974476755691	0.854224743976864	0.654185271414745	Raccess_0.99
TERC	11	20%	0.764358118597352	0.776315282898425	0.780177467148976	0.774761632918005	0.744513582949509	0.607253906065652	Raccess_0.99
TERC	12	20%	0.682498917454117	0.686953293630325	0.688762883951909	0.678764548133343	0.608965901667576	na	Raccess_0.99
DACOR1	10	0%	na	na	na	na	na	na	RNAplfold_0.5
DACOR1	11	0%	na	na	na	na	na	na	RNAplfold_0.5
DACOR1	12	0%	na	na	na	na	na	na	RNAplfold_0.5
DACOR1	10	10%	0.485774227854015	0.491093856715242	0.495498024940698	0.498766168108222	0.498766168108222	na	RNAplfold_0.5
DACOR1	11	10%	0.497348581848433	0.498034200567923	0.499726408692774	na	na	na	RNAplfold_0.5
DACOR1	12	10%	0.499315676512067	0.499440241364276	0.499726408692774	na	na	na	RNAplfold_0.5
DACOR1	10	20%	0.439143716289477	0.498792123138676	0.54110019438312	0.492645541337527	0.498989597252364	na	RNAplfold_0.5
DACOR1	11	20%	0.471648293356119	0.488291576398525	0.497759513462026	na	na	na	RNAplfold_0.5
DACOR1	12	20%	0.490507249156863	0.49513437097952	0.498544221878987	na	na	na	RNAplfold_0.5
HOTAIR	10	0%	0.513550526997041	0.513550526997041	0.514843461076183	0.517856214173447	0.510804306120562	na	RNAplfold_0.5
HOTAIR	11	0%	0.505973499907544	0.505973499907544	0.505973499907544	0.504202396911982	na	na	RNAplfold_0.5
HOTAIR	12	0%	0.501199033838757	0.501199033838757	0.501199033838757	0.501201923076923	na	na	RNAplfold_0.5
HOTAIR	10	10%	0.556572005593565	0.562640128051036	0.557121683154586	0.552053959411982	0.532038039709689	na	RNAplfold_0.5
HOTAIR	11	10%	0.525224493805473	0.527474488026997	0.527604503744453	0.521937985392012	0.506531122873521	na	RNAplfold_0.5
HOTAIR	12	10%	0.517014723557692	0.521363749306583	0.52256783931213	0.510746521357249	na	na	RNAplfold_0.5
HOTAIR	10	20%	0.616728833441198	0.618882038184172	0.604138255824704	0.585670245469674	0.542550532775518	na	RNAplfold_0.5
HOTAIR	11	20%	0.600913143722263	0.60453263683432	0.581823947161612	0.545610958302515	0.511744753143491	na	RNAplfold_0.5
HOTAIR	12	20%	0.580281093981139	0.585604515301405	0.567762025009245	0.526693671412722	na	na	RNAplfold_0.5
MEG	10	0%	0.512858957876696	0.512858957876696	0.510292666941396	na	na	na	RNAplfold_0.5
MEG	11	0%	na	na	na	na	na	na	RNAplfold_0.5
MEG	12	0%	na	na	na	na	na	na	RNAplfold_0.5
MEG	10	10%	0.812269355047142	0.8130477215795	0.812584776288407	0.563417922011398	0.523345304907272	na	RNAplfold_0.5
MEG	11	10%	0.531876966392258	0.531876966392258	0.531876966392258	0.518916153627034	na	na	RNAplfold_0.5
MEG	12	10%	0.510885273267556	0.510885273267556	0.510885273267556	na	na	na	RNAplfold_0.5
MEG	10	20%	0.828411807688622	0.828394388273864	0.824230996673563	0.613076453876289	0.536034039397393	na	RNAplfold_0.5
MEG	11	20%	0.808107553915144	0.808107553915144	0.807362479022048	0.547569933215911	na	na	RNAplfold_0.5
MEG	12	20%	0.796333544270545	0.796333544270545	0.796554316418454	0.512566192694129	na	na	RNAplfold_0.5
TERC	10	0%	na	na	na	na	na	na	RNAplfold_0.5
TERC	11	0%	na	na	na	na	na	na	RNAplfold_0.5
TERC	12	0%	na	na	na	na	na	na	RNAplfold_0.5
TERC	10	10%	0.559986910095289	0.559986910095289	0.559986910095289	0.559986910095289	0.559986910095289	na	RNAplfold_0.5
TERC	11	10%	na	na	na	na	na	na	RNAplfold_0.5
TERC	12	10%	na	na	na	na	na	na	RNAplfold_0.5
TERC	10	20%	0.772820915862795	0.772820915862795	0.772820915862795	0.772820915862795	0.771564189796167	na	RNAplfold_0.5
TERC	11	20%	0.578101545701651	0.578101545701651	0.578101545701651	0.578101545701651	0.566666611469936	na	RNAplfold_0.5
TERC	12	20%	0.539240528861957	0.539240528861957	0.539240528861957	0.539240528861957	0.532415108117976	na	RNAplfold_0.5
DACOR1	10	0%	0.489487150260649	0.49025382468846	0.492656610944824	0.496877670099061	0.500047148098339	na	RNAplfold_0.95
DACOR1	11	0%	0.500368303684776	0.499558590403646	0.500586414927856	0.502160014905187	0.502683588685663	na	RNAplfold_0.95
DACOR1	12	0%	0.501791574245577	0.50179159527106	0.502005454728717	0.502645694891573	na	na	RNAplfold_0.95
DACOR1	10	10%	0.643930449166039	0.667404950096979	0.697474722807909	0.720477239071477	0.725579412189957	na	RNAplfold_0.95
DACOR1	11	10%	0.656203671644252	0.666308225994468	0.682694119719044	0.698442582965451	0.695051838663936	na	RNAplfold_0.95
DACOR1	12	10%	0.658804803953427	0.663564187191653	0.67310693106642	0.688137281328652	0.499713976448698	na	RNAplfold_0.95
DACOR1	10	20%	0.538815839722065	0.606932335679304	0.687178974779284	0.743059889128216	0.750856328785447	na	RNAplfold_0.95
DACOR1	11	20%	0.583403909023927	0.635258782061246	0.704740006833863	0.731887410020837	0.721642424927536	na	RNAplfold_0.95
DACOR1	12	20%	0.575148376102833	0.611524841827939	0.67030081916473	0.710919661100465	0.499090734769984	na	RNAplfold_0.95
HOTAIR	10	0%	0.553925463433802	0.551866881240754	0.55043020756287	0.546226366031805	0.510799972263314	na	RNAplfold_0.95
HOTAIR	11	0%	0.530937962278106	0.526843911797337	0.523972009060651	0.509582880686021	na	na	RNAplfold_0.95
HOTAIR	12	0%	0.516214404585799	0.514417298446746	0.513797556860207	0.502403123844305	na	na	RNAplfold_0.95
HOTAIR	10	10%	0.608873717178254	0.608579014885355	0.598465236686391	0.573760083441198	0.554018641364645	0.505363870654586	RNAplfold_0.95
HOTAIR	11	10%	0.59292584481324	0.585303312222633	0.575833834134615	0.540286092363166	0.518464398807323	0.502986027644231	RNAplfold_0.95
HOTAIR	12	10%	0.562546227810651	0.555854029909393	0.555198895155325	0.515925480769231	0.499988443047337	na	RNAplfold_0.95
HOTAIR	10	20%	0.627917408237796	0.630928716715977	0.618965103781435	0.605254224066198	0.593422793777737	0.514865130362426	RNAplfold_0.95
HOTAIR	11	20%	0.621000572069157	0.626033624953772	0.613253802237426	0.584128114598743	0.553281163322855	0.508894519693047	RNAplfold_0.95
HOTAIR	12	20%	0.60848511464497	0.611579488720414	0.608219304733728	0.556420320589867	0.511265139607988	na	RNAplfold_0.95
MEG	10	0%	0.591640619772823	0.591640619772823	0.590384095715118	0.578982309751211	0.511539334423421	na	RNAplfold_0.95
MEG	11	0%	0.502497976534815	0.502497976534815	0.502497976534815	0.500440916764107	na	na	RNAplfold_0.95
MEG	12	0%	na	na	na	na	na	na	RNAplfold_0.95
MEG	10	10%	0.809717562258287	0.811959830440066	0.815281810210002	0.64704902996148	0.58050815310839	na	RNAplfold_0.95
MEG	11	10%	0.652729230626213	0.64988223826453	0.634796029689088	0.590449899988756	0.512942278940702	na	RNAplfold_0.95
MEG	12	10%	0.619370369735626	0.615856127232617	0.61393202844822	0.514042861368031	0.504191089551718	na	RNAplfold_0.95
MEG	10	20%	0.807632891092261	0.814079870591709	0.81103584409204	0.668244865643729	0.60082484932098	na	RNAplfold_0.95
MEG	11	20%	0.807432459627423	0.81059910365967	0.810806124207482	0.636178189923295	0.54343116682554	na	RNAplfold_0.95
MEG	12	20%	0.80514979138682	0.807776282088401	0.808052796363536	0.591621642348298	0.516319394945176	na	RNAplfold_0.95
TERC	10	0%	0.52358014689506	0.52358014689506	0.523582423760206	0.517219413628569	0.517219413628569	na	RNAplfold_0.95
TERC	11	0%	0.500227893502324	0.500227893502324	na	na	na	na	RNAplfold_0.95
TERC	12	0%	na	na	na	na	na	na	RNAplfold_0.95
TERC	10	10%	0.703912006199697	0.716805272557317	0.725687323491204	0.716316367514185	0.713840173174223	0.56711339450787	RNAplfold_0.95
TERC	11	10%	0.569519523497662	0.567885976249399	0.56645331060332	0.563719416526398	0.562899538086158	0.544695276788147	RNAplfold_0.95
TERC	12	10%	0.516861738812934	0.516861738812934	0.516850975450426	0.515674457133253	0.51361565357207	na	RNAplfold_0.95
TERC	10	20%	0.841081022453202	0.851321119952708	0.859054388926653	0.859298323978867	0.860191579573125	0.684383644325514	RNAplfold_0.95
TERC	11	20%	0.7901007699116	0.799111670713967	0.800591012095536	0.797856807537003	0.769406860070492	0.646937699173953	RNAplfold_0.95
TERC	12	20%	0.690924146444654	0.693517599339626	0.693622128148594	0.68736136996078	0.615805604565653	na	RNAplfold_0.95
DACOR1	10	0%	0.489487150260649	0.49025382468846	0.492656610944824	0.496877670099061	0.500047148098339	na	RNAplfold_0.97
DACOR1	11	0%	0.500368303684776	0.499558590403646	0.500586414927856	0.502160014905187	0.502683588685663	na	RNAplfold_0.97
DACOR1	12	0%	0.501791574245577	0.50179159527106	0.502005454728717	0.502645694891573	na	na	RNAplfold_0.97
DACOR1	10	10%	0.641577352617801	0.666545466097777	0.696704927023553	0.720358992995131	0.724251960936516	na	RNAplfold_0.97
DACOR1	11	10%	0.65581749413503	0.666346591315922	0.682731583727538	0.698332105495662	0.694663048429325	na	RNAplfold_0.97
DACOR1	12	10%	0.657915427592988	0.663216799533111	0.672746554916112	0.687973279164583	0.499713976448698	na	RNAplfold_0.97
DACOR1	10	20%	0.547863375665728	0.614114520814764	0.690077024931638	0.744835528840902	0.750353602389188	na	RNAplfold_0.97
DACOR1	11	20%	0.581318810695392	0.633388495521043	0.703026871551641	0.731590460948633	0.719643468928077	na	RNAplfold_0.97
DACOR1	12	20%	0.571041250945855	0.608596634331431	0.66636698974425	0.708859181447458	0.49889164880571	na	RNAplfold_0.97
HOTAIR	10	0%	0.553969524315828	0.551893606693787	0.550479324611686	0.54623936760355	0.510804306120562	na	RNAplfold_0.97
HOTAIR	11	0%	0.530938684587648	0.526844634106879	0.523972009060651	0.509582880686021	na	na	RNAplfold_0.97
HOTAIR	12	0%	0.516214404585799	0.514417298446746	0.513797556860207	0.502403123844305	na	na	RNAplfold_0.97
HOTAIR	10	10%	0.608206303161982	0.608498838526257	0.598672539524778	0.573136007997411	0.556686130501109	0.510186009153107	RNAplfold_0.97
HOTAIR	11	10%	0.589217507627589	0.582935581545858	0.573468992696006	0.542130148622411	0.52316807854105	0.508374456823225	RNAplfold_0.97
HOTAIR	12	10%	0.562210353873891	0.555713901858358	0.554578431259246	0.515925480769231	0.499988443047337	na	RNAplfold_0.97
HOTAIR	10	20%	0.633467634754068	0.637888169147559	0.621337890625	0.606951651488535	0.591214693509615	0.517332539755917	RNAplfold_0.97
HOTAIR	11	20%	0.622970310188609	0.627043413692678	0.613716802653476	0.584320971246302	0.559563811714127	0.510810084596893	RNAplfold_0.97
HOTAIR	12	20%	0.611642329650518	0.613308697762574	0.60987339358358	0.55417393791605	0.515936315412352	na	RNAplfold_0.97
MEG	10	0%	0.591640619772823	0.591640619772823	0.590384095715118	0.578982309751211	0.511539334423421	na	RNAplfold_0.97
MEG	11	0%	0.502497976534815	0.502497976534815	0.502497976534815	0.500440916764107	na	na	RNAplfold_0.97
MEG	12	0%	na	na	na	na	na	na	RNAplfold_0.97
MEG	10	10%	0.809494409817677	0.811959830440066	0.815281810210002	0.64704902996148	0.58050815310839	na	RNAplfold_0.97
MEG	11	10%	0.652729230626213	0.64988223826453	0.634796029689088	0.590449899988756	0.512942278940702	na	RNAplfold_0.97
MEG	12	10%	0.619370369735626	0.615856127232617	0.61393202844822	0.514042861368031	0.504191089551718	na	RNAplfold_0.97
MEG	10	20%	0.807234938611386	0.813753121321095	0.810520348429842	0.668862551599336	0.60082484932098	na	RNAplfold_0.97
MEG	11	20%	0.807417820827319	0.81051605308347	0.811056790667799	0.636970481167946	0.54343116682554	na	RNAplfold_0.97
MEG	12	20%	0.80514979138682	0.807776282088401	0.808052796363536	0.591621642348298	0.516319394945176	na	RNAplfold_0.97
TERC	10	0%	0.52358014689506	0.52358014689506	0.523582423760206	0.517219413628569	0.517219413628569	na	RNAplfold_0.97
TERC	11	0%	0.500227893502324	0.500227893502324	na	na	na	na	RNAplfold_0.97
TERC	12	0%	na	na	na	na	na	na	RNAplfold_0.97
TERC	10	10%	0.703912006199697	0.716805272557317	0.725687323491204	0.716316367514185	0.713840173174223	0.56711339450787	RNAplfold_0.97
TERC	11	10%	0.569519523497662	0.567885976249399	0.56645331060332	0.563719416526398	0.562899538086158	0.544695276788147	RNAplfold_0.97
TERC	12	10%	0.516861738812934	0.516861738812934	0.516850975450426	0.515674457133253	0.51361565357207	na	RNAplfold_0.97
TERC	10	20%	0.841039417917356	0.851239256301328	0.858923055205286	0.859094441054445	0.860190544634422	0.684383644325514	RNAplfold_0.97
TERC	11	20%	0.791337211179656	0.800060812998168	0.801694567234172	0.799392863559477	0.769407895009194	0.646937699173953	RNAplfold_0.97
TERC	12	20%	0.693417727754821	0.69598271983547	0.696030016534181	0.68974328138493	0.615810779259166	na	RNAplfold_0.97
