# Supplementary material for: Practical Guidance in Genome-Wide RNA:DNA Triple Helix Prediction
Source: Int J Mol Sci. 2020 Jan 28;21(3):830. doi: 10.3390/ijms21030830 (PMC7037363; doi:10.3390/ijms21030830)
Supplement: Supplementary file 1 [file ijms-21-00830-s001.zip › supplementary/TableS2.txt]

№	DBD cordinates	Target regions TTS	Target regions non-TTS	Non-target regions TTS (average)	Non-target regions TTS (s.d.)	z-score
1	2349-2390	824	8	1371	16.6	-33
2	651-708	805	27	1168	19.3	-18.8
3	1375-1402	770	62	1077	20	-15.4
4	412-444	771	61	1051	19.9	-14.1
5	369-401	715	117	972.2	21.1	-12.2
6	1469-1502	737	95	965.3	20.1	-11.3
7	836-853	658	174	708	20	-2.49
8	1502-1518	444	388	474.8	18	-1.71
9	1123-1149	581	251	614.2	20.2	-1.65
10	191-211	466	366	495.5	18.7	-1.58
11	1018-1049	532	300	561.1	18.5	-1.57
12	506-536	495	337	515.2	18.5	-1.1
