# Supplementary material for: Practical Guidance in Genome-Wide RNA:DNA Triple Helix Prediction
Source: Int J Mol Sci. 2020 Jan 28;21(3):830. doi: 10.3390/ijms21030830 (PMC7037363; doi:10.3390/ijms21030830)
Supplement: Supplementary file 1 [file ijms-21-00830-s001.zip › supplementary/TableS3.txt]

lncRNA	triplex parameters	# TFOs G-content ≥ 10%	# TFOs G-content ≥ 40%	# TFOs G-content ≥ 70%
MEG3	l10e20g10	94	70	7
DACOR1	l10e20g10	80	51	4
TERC	l10e20g10	28	19	6
HOTAIR	l10e20g10	121	63	5
