# Supplementary material for: Practical Guidance in Genome-Wide RNA:DNA Triple Helix Prediction
Source: Int J Mol Sci. 2020 Jan 28;21(3):830. doi: 10.3390/ijms21030830 (PMC7037363; doi:10.3390/ijms21030830)
Supplement: Supplementary file 1 [file ijms-21-00830-s001.zip › supplementary/supplementary_caption.txt]

Figure S1. Change in AUC values for different parameters of the RNA secondary structure.

Figure S2.   Quality of triplex prediction with 2 sets of parameters: (left panel) The best set of parameters for lncRNAs MEG3 and HOTAIR (Table 1); (right panel) The best set of parameters for lncRNAs DACOR1 and TERC (Table 1). Two secondary structure prediction tools were evaluated: RNAplfold and Raccess with a wide range of thresholds. The last row (entire_lncRNA) corresponds to a quality of triplexes prediction with no secondary structure being used. Prediction quality is measured by a partial AUC for 10% FPR (colored scheme). For a reference, a partial AUC for 10% of sequences for a random classifier is 0.005. Grey color represents the lack of predicted triplexes.

Figure S3. Triplexes prediction with different triplexes parameters: minimum length (l), maximum error-rate (e), minimum G-content (g) for the entire lncRNA and three variants of RNAplfold thresholds for selection of single-stranded fragments considering. Prediction quality is measured by AUC (colored scheme), grey color means no triplexes predicted. TERC lncRNA (left panel). HOTAIR lncRNA (right panel)

Figure S4. DNA binding domains (DBDs) of the entire TERC (bottom) and of single-stranded fragments of TERC (top), predicted by TDF with TERC best parameters. The horizontal axis represents TERC in length, columns represent DBDs with height corresponding to the number of DNA peaks (Triplex target sites, TTS) with predicted triplexes for the particular DBD. DBDs columns are filled with color by the probability of pairing for each nucleotide predicted by RNAplfold. DBDs in the TERC sequence are colored by z-score for a particular DBD calculated by TDF based on 10000 random samplings from the human genome,   z-score=0 corresponds to no DBDs found.

Figure S5. DNA binding domains (DBDs) of the entire HOTAIR (bottom) and of single-stranded fragments of HOTAIR (top), predicted by TDF with HOTAIR best parameters. The horizontal axis represents HOTAIR in length, columns represent DBDs with height corresponding to the number of DNA peaks (Triplex target sites, TTS) with predicted triplexes for the particular DBD. DBDs columns are filled with color by the probability of pairing for each nucleotide predicted by RNAplfold. DBDs in the HOTAIR sequence are colored by z-score for a particular DBD calculated by TDF based on 10000 random samplings from the human genome,   z-score=0 corresponds to no DBDs found.


Table S1. AUC obtained with different parameters for Triplexator and thresholds for secondary structure prediction tools.

Table S2. HOTAIR DBDs with negative z-score obtained by TDF

Table S3 Number of TFOs obtained by Triplexator
